# Supplementary material for: Multi-Functional Core-Shell Nanofibers for Wound Healing
Source: Nanomaterials (Basel). 2021 Jun 11;11(6):1546. doi: 10.3390/nano11061546 (PMC8230886; doi:10.3390/nano11061546)
Supplement: Supplementary file 1 [file nanomaterials-11-01546-s001.zip]

Archive with 1 entries (1 files):
- nanomaterials-1233989-supplementary.pdf
